# Supplementary material for: Distance measurement between trityl radicals by pulse dressed electron paramagnetic resonance with phase modulation
Source: Magn Reson (Gott). 2020 May 15;1(1):75–87. doi: 10.5194/mr-1-75-2020 (PMC10500722; doi:10.5194/mr-1-75-2020)
Supplement: The supplement related to this article is available online at: https://doi.org/10.5194/mr-1-75-2020-supplement. [file mr-1-75-supplement.zip]

Archive with 4 entries (3 files):
- mr-1-75-2020-supplement-title-page.pdf
- supplement_revision_1/
- supplement_revision_1/SI_partB_synthesis.pdf
- supplement_revision_1/SI_partA_EPR.pdf
